# Supplementary material for: The US President's Malaria Initiative, Plasmodium falciparum transmission and mortality: A modelling study
Source: PLoS Med. 2017 Nov 21;14(11):e1002448. doi: 10.1371/journal.pmed.1002448 (PMC5697814; doi:10.1371/journal.pmed.1002448)
Supplement: S1 Table — PMI, President’s Malaria Initiative. (XLSX) [file pmed.1002448.s002.xlsx]

## Sheet: Sheet1
Country	ISO_CODE_3	IRS_People_protected_2015	ITN_distributed_2015	ACTs_distributed_2015	WHO_ACTs_delivered	PAR_2015	IRS_coverage_attributable_PMI	ITN_coverage_attributable_PMI	Proportion_ACTs_attibutable_PMI
Angola	AGO	57380	1015457	1185360	3185160	25013435	0.00229397	0.0730736	0.372151
Tanzania	TZA	2397021	494407	3134280	10164660	52489410	0.0456668	0.0169545	0.308351
Uganda	UGA	3086789	747320	1616130	30166620	37913546	0.0814165	0.0354801	0.0535735
Malawi	MWI	0	527776	6380730	6240060	17214645	0	0.0551854	1
Mozambique	MOZ	2327815	1570875	7893410	13653685	27975956	0.0832077	0.101072	0.578116
Rwanda	RWA	1248678	1400000	1876001	4392006	9336274	0.133745	0.269915	0.42714
Senegal	SEN	514833	498286	529672	958492	15106173	0.034081	0.0593741	0.55261
Benin	BEN	802597	800000	918513	1177261	10879829	0.0737693	0.132355	0.780212
Ethiopia	ETH	1665997	3552000	1800000	6049320	82286871	0.0202462	0.0776989	0.297554
Ghana	GHA	553954	1440700	1700625	2715640	27409893	0.02021	0.0946104	0.626234
Kenya	KEN	0	2127033	10350990	10321221	37845404	0	0.101166	1
Liberia	LBR	0	306550	1632288	530687	4503438	0	0.122526	1
Madagascar	MDG	1766806	154895	673544	2040289	23412548	0.0754641	0.0119086	0.330122
Mali	MLI	494205	2584748	1088157	3761319	17598956	0.0280815	0.264365	0.289302
Zambia	ZMB	1478598	1090000	1850640	14365969	16211767	0.0912052	0.121023	0.128821
Nigeria	NGA	0	9019215	17153639	27357124	182201962	0	0.0891022	0.627026
Zimbabwe	ZWE	334746	92794	0	847333	15498643	0.0215984	0.010777	0
