# Supplementary material for: The US President's Malaria Initiative, Plasmodium falciparum transmission and mortality: A modelling study
Source: PLoS Med. 2017 Nov 21;14(11):e1002448. doi: 10.1371/journal.pmed.1002448 (PMC5697814; doi:10.1371/journal.pmed.1002448)
Supplement: S2 Table — (XLSX) [file pmed.1002448.s003.xlsx]

## Sheet: Sheet2
DIDE_CODE	ISO_CODE_3	Country_Name	Admin_1_NAME	prop_gamb_ss/spp1	prop_arab/spp2	prop_fun	seasonal_a0	seasonal_a1	seasonal_b1	seasonal_a2	seasonal_b2	seasonal_a3	seasonal_b3	MAP_PfPr
59	AGO	Angola	Luanda	0.7906	0.0117	0.1977	0.2836	0.2549	0.178	-0.0898	-0.0193	-0.0237	-0.1194	0.0339
64	AGO	Angola	Namibe	0.0536	0.8202	0.1262	0.2852	0.3649	0.1847	0.0202	0.1271	-0.1033	-0.0308	0.0504
55	AGO	Angola	Cunene	0.322	0.4806	0.1973	0.2847	0.3769	0.1206	0.065	0.0883	-0.0567	0.0187	0.0617
50	AGO	Angola	Benguela	0.1289	0.6712	0.1999	0.2848	0.3344	0.096	-0.0119	0.0112	-0.0748	-0.0686	0.0735
53	AGO	Angola	Cuando Cubango	0.6933	0.1067	0.2	0.2853	0.4011	0.0919	0.1159	0.0694	-0.0229	0.006	0.0759
56	AGO	Angola	Huambo	0.7942	0.0058	0.2	0.2854	0.3364	-0.0194	-0.0008	-0.0546	-0.0652	-0.0347	0.0761
51	AGO	Angola	Bie	0.7987	0.0013	0.2	0.2851	0.3622	0.0143	0.0437	-0.0089	-0.0506	-0.0247	0.0917
61	AGO	Angola	Lunda Sul	0.8	0	0.2	0.2853	0.3196	0.0109	-0.0148	-0.0024	-0.0618	-0.0146	0.105
57	AGO	Angola	Huila	0.5952	0.2049	0.1998	0.2853	0.3555	0.0721	0.0195	0.0187	-0.0796	-0.0385	0.1167
63	AGO	Angola	Moxico	0.7979	0.0021	0.2	0.2854	0.3768	0.0537	0.0696	0.0237	-0.0406	-0.0163	0.1205
65	AGO	Angola	Uige	0.8	0	0.2	0.2849	0.2347	0.0815	-0.0771	-0.0854	-0.02	-0.065	0.136
60	AGO	Angola	Lunda Norte	0.8	0	0.2	0.2852	0.277	-0.0072	-0.0566	-0.02	-0.0513	-0.0235	0.1366
49	AGO	Angola	Bengo	0.7986	0.0017	0.1997	0.2845	0.2553	0.1435	-0.0875	-0.0518	-0.0363	-0.1147	0.1379
66	AGO	Angola	Zaire	0.7983	0.0021	0.1996	0.2847	0.2371	0.1413	-0.0748	-0.0873	-0.0029	-0.0938	0.1538
54	AGO	Angola	Cuanza Sul	0.6864	0.1137	0.1998	0.2851	0.2918	0.0432	-0.0624	-0.0524	-0.0624	-0.0736	0.1637
52	AGO	Angola	Cabinda	0.7983	0.0021	0.1996	0.285	0.2655	0.1413	-0.041	-0.0371	-0.033	-0.058	0.1867
62	AGO	Angola	Malanje	0.7999	0.0001	0.2	0.2851	0.302	0.0163	-0.043	-0.0437	-0.0664	-0.0479	0.1872
58	AGO	Angola	Kuanza Norte	0.7998	0.0002	0.2	0.285	0.2507	0.0835	-0.0865	-0.0864	-0.0486	-0.0936	0.2106
74	BEN	Benin	Littoral	0.6524	0.1476	0.2	0.2864	-0.2522	0.0239	-0.0174	-0.1334	-0.0476	0.124	0.0753
76	BEN	Benin	Oueme	0.6914	0.1086	0.2	0.2863	-0.2484	0.0064	-0.0212	-0.1274	-0.0491	0.1218	0.1233
69	BEN	Benin	Atlantique	0.6472	0.1528	0.2	0.2859	-0.2231	0.0153	-0.0416	-0.1303	-0.0547	0.1191	0.1904
77	BEN	Benin	Plateau	0.7228	0.0772	0.2	0.2855	-0.2128	-0.0117	-0.0728	-0.0604	-0.0163	0.0793	0.1959
71	BEN	Benin	Collines	0.6959	0.1041	0.2	0.2854	-0.2493	-0.0316	-0.0559	0.0044	0.032	0.0332	0.2555
75	BEN	Benin	Mono	0.4403	0.3597	0.2	0.2856	-0.2074	0.0259	-0.0637	-0.1233	-0.0428	0.113	0.2557
78	BEN	Benin	Zou	0.7039	0.0961	0.2	0.2858	-0.2124	-0.0158	-0.0653	-0.0494	-0.0132	0.0717	0.2698
70	BEN	Benin	Borgou	0.7378	0.0622	0.2	0.2853	-0.2942	-0.1156	-0.0351	0.063	0.0686	0.0197	0.3242
72	BEN	Benin	Couffo	0.6391	0.1609	0.2	0.2857	-0.1959	-0.0108	-0.0692	-0.0754	-0.0333	0.0847	0.3334
68	BEN	Benin	Atakora	0.7343	0.0657	0.2	0.2856	-0.3234	-0.14	-0.0125	0.0941	0.0729	-0.0113	0.3442
73	BEN	Benin	Donga	0.7623	0.0377	0.2	0.2853	-0.2766	-0.1	-0.0317	0.0685	0.0628	0.0049	0.3918
67	BEN	Benin	Alibori	0.6243	0.1757	0.2	0.2854	-0.3599	-0.1448	0.0319	0.1251	0.0808	-0.0325	0.4042
941	KHM	Cambodia	Banteay Meanchey	0.5	0.5	0	1	0	0	0	0	0	0	0
942	KHM	Cambodia	Battambang	0.5	0.5	0	1	0	0	0	0	0	0	0
943	KHM	Cambodia	Kampong Cham	0.5	0.5	0	1	0	0	0	0	0	0	0
946	KHM	Cambodia	Kampong Thom	0.5	0.5	0	1	0	0	0	0	0	0	0
950	KHM	Cambodia	Kep	0.5	0.5	0	1	0	0	0	0	0	0	0
952	KHM	Cambodia	Sihanoukville	0.5	0.5	0	1	0	0	0	0	0	0	0
954	KHM	Cambodia	Oddar Meanchey	0.5	0.5	0	1	0	0	0	0	0	0	0
955	KHM	Cambodia	Pailin	0.5	0.5	0	1	0	0	0	0	0	0	0
961	KHM	Cambodia	Siemreap	0.5	0.5	0	1	0	0	0	0	0	0	0
963	KHM	Cambodia	Svay Rieng	0.5	0.5	0	1	0	0	0	0	0	0	0
944	KHM	Cambodia	Kampong Chhnang	0.5	0.5	0	1	0	0	0	0	0	0	0.0001
947	KHM	Cambodia	Kampot	0.5	0.5	0	1	0	0	0	0	0	0	0.0001
959	KHM	Cambodia	Pursat	0.5	0.5	0	1	0	0	0	0	0	0	0.0001
964	KHM	Cambodia	Takeo	0.5	0.5	0	1	0	0	0	0	0	0	0.0001
945	KHM	Cambodia	Kampong Speu	0.5	0.5	0	1	0	0	0	0	0	0	0.0005
951	KHM	Cambodia	Kratie	0.5	0.5	0	1	0	0	0	0	0	0	0.0006
949	KHM	Cambodia	Koh Kong	0.5	0.5	0	1	0	0	0	0	0	0	0.0007
957	KHM	Cambodia	Preah Vihear	0.5	0.5	0	1	0	0	0	0	0	0	0.0047
960	KHM	Cambodia	Ratanak Kiri	0.5	0.5	0	1	0	0	0	0	0	0	0.0109
962	KHM	Cambodia	Stung Treng	0.5	0.5	0	1	0	0	0	0	0	0	0.0122
953	KHM	Cambodia	Mondul Kiri	0.5	0.5	0	1	0	0	0	0	0	0	0.0241
195	COD	Congo, Democratic Republic of the	Nord-Kivu	0.6596	0.1404	0.2	0.2852	0.1314	0.0214	-0.0606	-0.02	0.0061	-0.0187	0.0685
197	COD	Congo, Democratic Republic of the	Sud-Kivu	0.6611	0.1389	0.2	0.2852	0.1327	0.0221	-0.0602	-0.0198	0.006	-0.0189	0.081
187	COD	Congo, Democratic Republic of the	Bandundu	0.8	0	0.2	0.2848	0.1657	0.0239	-0.0727	-0.0541	-0.0077	-0.0174	0.1227
193	COD	Congo, Democratic Republic of the	Kinshasa	0.8	0	0.2	0.2849	0.2009	0.0964	-0.0805	-0.0953	-0.0061	-0.0605	0.1512
189	COD	Congo, Democratic Republic of the	Equateur	0.7984	0.0016	0.2	0.2853	-0.0249	-0.0216	-0.0532	-0.0244	-0.0168	-0.0074	0.2009
191	COD	Congo, Democratic Republic of the	Kasai-Oriental	0.7977	0.0023	0.2	0.2853	0.1539	-0.0079	-0.0664	-0.0069	-0.0069	-0.0192	0.2194
188	COD	Congo, Democratic Republic of the	Bas-Congo	0.799	0.0012	0.1998	0.2848	0.2382	0.1129	-0.0646	-0.084	-0.0206	-0.0801	0.2204
190	COD	Congo, Democratic Republic of the	Kasai-Occidental	0.8	0	0.2	0.285	0.181	0.0044	-0.0743	-0.0145	-0.0025	-0.0174	0.2898
192	COD	Congo, Democratic Republic of the	Katanga	0.7937	0.0063	0.2	0.2854	0.32	0.0413	0.0058	0.0118	-0.0318	-0.0276	0.3022
194	COD	Congo, Democratic Republic of the	Maniema	0.6613	0.1387	0.2	0.2852	0.1303	0.0212	-0.0605	-0.0201	0.0059	-0.0188	0.3282
196	COD	Congo, Democratic Republic of the	Province Orientale	0.6563	0.1437	0.2	0.2852	-0.0468	-0.0089	-0.0856	-0.0407	-0.0116	-0.0206	0.3639
257	ETH	Ethiopia	Addis Ababa	0	0.8	0.2	0.2852	-0.254	-0.0826	0.0531	0.1403	0.0289	-0.115	0.0001
264	ETH	Ethiopia	Oromia	0	0.8007	0.1992	0.2846	-0.1384	0.0067	-0.0851	-0.0638	0.047	-0.0373	0.0021
263	ETH	Ethiopia	Harari	0	0.8	0.2	0.2857	-0.1817	-0.0199	-0.099	-0.0415	0.0628	0.0053	0.0026
259	ETH	Ethiopia	Amhara	0	0.8001	0.1999	0.2848	-0.3175	-0.1537	0.0545	0.1884	0.0086	-0.1293	0.0027
267	ETH	Ethiopia	Tigray	0	0.8003	0.1996	0.2845	-0.3585	-0.1748	0.0733	0.245	0.0486	-0.1697	0.0032
261	ETH	Ethiopia	Dire Dawa	0	0.812	0.188	0.2853	-0.193	-0.0307	-0.1184	0.0817	0.0844	-0.1086	0.0034
265	ETH	Ethiopia	SNNP	0.0004	0.7996	0.2	0.2842	-0.0488	0.0617	-0.0787	-0.1002	0.0607	-0.0414	0.004
260	ETH	Ethiopia	Benishangul Gumuz	0	0.8	0.2	0.2852	-0.3273	-0.1588	0.0263	0.0664	0.015	0.0476	0.0046
258	ETH	Ethiopia	Afar	0	0.8885	0.1115	0.2849	-0.2455	-0.1043	-0.0883	0.1991	0.1222	-0.186	0.0048
266	ETH	Ethiopia	Somali	0	0.9811	0.0188	0.2849	-0.0492	0.011	-0.1931	-0.2278	0.0485	-0.0408	0.0076
262	ETH	Ethiopia	Gambella	0	0.8	0.2	0.2851	-0.1331	-0.0829	-0.0627	-0.0579	0.0148	0.0279	0.0137
290	GHA	Ghana	Greater Accra	0.0472	0.7528	0.2	0.2858	-0.16	0.0763	-0.0598	-0.1471	-0.0169	0.0982	0.1039
294	GHA	Ghana	Volta	0.3592	0.4408	0.2	0.2857	-0.1872	-0.0155	-0.0855	-0.0521	-0.0002	0.0543	0.2055
286	GHA	Ghana	Ashanti	0.3637	0.4363	0.2	0.2853	-0.1353	0.0098	-0.1087	-0.0804	-0.0291	0.0674	0.2227
289	GHA	Ghana	Eastern	0.2421	0.5579	0.2	0.2855	-0.1026	0.0237	-0.1005	-0.0969	-0.0491	0.0653	0.285
292	GHA	Ghana	Upper East	0.4432	0.3568	0.2	0.2855	-0.3236	-0.1319	-0.0122	0.1033	0.0776	-0.0129	0.3016
291	GHA	Ghana	Northern	0.5003	0.2997	0.2	0.2853	-0.2567	-0.0927	-0.0618	0.0486	0.0643	0.0238	0.3079
287	GHA	Ghana	Brong Ahafo	0.3509	0.4491	0.2	0.2856	-0.1737	-0.0126	-0.1124	-0.0473	-0.0078	0.0542	0.3176
288	GHA	Ghana	Central	0.1933	0.6067	0.2	0.2848	-0.1236	0.0722	-0.0723	-0.1559	-0.0613	0.0862	0.34
295	GHA	Ghana	Western	0.3772	0.4228	0.2	0.2849	-0.1268	0.0578	-0.0685	-0.1601	-0.06	0.0789	0.3516
293	GHA	Ghana	Upper West	0.4023	0.3977	0.2	0.2857	-0.3036	-0.101	-0.027	0.076	0.0637	-0.0162	0.3839
297	GIN	Guinea	Conakry	0.7995	0.0006	0.2	0.2853	-0.3629	-0.266	0.0568	0.2228	0.0596	-0.0655	0.0415
296	GIN	Guinea	Boke	0.7877	0.0125	0.1998	0.2857	-0.3027	-0.2954	-0.0164	0.1596	0.0275	0.0225	0.2684
301	GIN	Guinea	Labe	0.7747	0.0253	0.2	0.2857	-0.3213	-0.2374	0.0116	0.142	0.0408	0.0033	0.3128
302	GIN	Guinea	Mamou	0.7675	0.0325	0.2	0.2857	-0.2871	-0.1933	-0.0042	0.0858	0.0285	0.0031	0.343
300	GIN	Guinea	Kindia	0.7953	0.0047	0.2	0.2858	-0.3001	-0.259	-0.0004	0.1333	0.0257	0.0026	0.3755
299	GIN	Guinea	Kankan	0.5828	0.2172	0.2	0.2855	-0.3214	-0.1501	0.0137	0.1022	0.0453	-0.0133	0.5049
303	GIN	Guinea	N'Zerekore	0.5944	0.2056	0.2	0.2855	-0.2061	-0.0388	-0.0666	0.0235	0.0097	-0.0194	0.5519
298	GIN	Guinea	Faranah	0.6805	0.1195	0.2	0.2854	-0.304	-0.1686	-0.0037	0.0899	0.0445	-0.0057	0.6142
317	KEN	Kenya	Nairobi	0.0301	0.77	0.1999	0.2855	0.0849	0.1594	-0.1064	-0.166	0.0971	-0.1045	0.0013
318	KEN	Kenya	North Eastern	0.0044	0.9468	0.0488	0.2855	0.0905	0.0332	-0.2109	-0.3177	-0.023	-0.1536	0.0276
313	KEN	Kenya	Administrative unit not available	0.4357	0.3647	0.1997	0.2845	-0.1544	-0.0058	-0.086	-0.0731	0.0234	-0.0123	0.0305
314	KEN	Kenya	Central	0.05	0.75	0.2	0.2857	0.0308	0.1149	-0.1289	-0.1725	0.0774	-0.0975	0.0426
316	KEN	Kenya	Eastern	0.048	0.7568	0.1952	0.2851	0.1223	0.1034	-0.154	-0.2423	0.0378	-0.1807	0.0631
320	KEN	Kenya	Rift Valley	0.3037	0.4964	0.1999	0.2845	0.0162	0.1227	-0.121	-0.1285	0.0872	-0.0983	0.0898
315	KEN	Kenya	Coast	0.0085	0.7959	0.1957	0.2862	0.128	0.016	-0.0776	-0.2342	-0.0218	-0.1296	0.1517
321	KEN	Kenya	Western	0.692	0.108	0.2	0.2854	-0.0633	0.0264	-0.0902	-0.06	0.06	-0.0453	0.2181
319	KEN	Kenya	Nyanza	0.3741	0.4259	0.2	0.2852	0.0221	0.0723	-0.0981	-0.0903	0.0586	-0.0584	0.2423
342	LBR	Liberia	Montserrado	0.0843	0.7157	0.2	0.2857	-0.1643	-0.0488	-0.0562	-0.036	0.0054	0.0475	0.1103
340	LBR	Liberia	Margibi	0.0953	0.7047	0.2	0.2855	-0.1477	-0.0037	-0.0751	-0.0561	-0.0043	0.0508	0.1636
332	LBR	Liberia	Bomi	0.123	0.677	0.2	0.2859	-0.1941	-0.0684	-0.0306	-0.0382	-0.0058	0.0359	0.1918
333	LBR	Liberia	Bong	0.2688	0.5312	0.2	0.2853	-0.1574	0.0083	-0.093	-0.0388	0.0097	0.0278	0.1967
335	LBR	Liberia	Grand Bassa	0.1518	0.6482	0.2	0.2851	-0.1474	0.0016	-0.0841	-0.0843	-0.0136	0.0625	0.224
337	LBR	Liberia	Grand Gedeh	0.6086	0.1914	0.2	0.2851	-0.1418	0.0174	-0.0602	-0.0836	-0.0209	0.052	0.2436
343	LBR	Liberia	Nimba	0.4034	0.3966	0.2	0.2851	-0.1573	-0.0223	-0.0974	-0.0439	-0.0069	0.0363	0.2546
336	LBR	Liberia	Grand Cape Mount	0.1273	0.6727	0.2	0.2858	-0.1868	-0.123	-0.0372	-0.0274	-0.0065	0.0268	0.2582
334	LBR	Liberia	Gbarpolu	0.5745	0.2255	0.2	0.2854	-0.1747	-0.0712	-0.0671	-0.02	-0.0024	0.0126	0.2595
339	LBR	Liberia	Lofa	0.6434	0.1566	0.2	0.2853	-0.1713	-0.059	-0.0791	-0.0183	0.0039	-0.0021	0.26
345	LBR	Liberia	Rivercess	0.2826	0.5174	0.2	0.2849	-0.1353	0.0188	-0.0715	-0.1046	-0.026	0.0735	0.266
341	LBR	Liberia	Maryland	0.762	0.038	0.2	0.2851	-0.1276	0.0659	-0.0164	-0.1428	-0.0205	0.0835	0.3197
346	LBR	Liberia	Sinoe	0.6414	0.1586	0.2	0.2846	-0.1376	0.0301	-0.0358	-0.1381	-0.0172	0.0845	0.3308
344	LBR	Liberia	River Ghee	0.7452	0.0548	0.2	0.2853	-0.1048	0.0624	-0.0296	-0.1066	-0.0263	0.0688	0.3807
338	LBR	Liberia	Grand Kru	0.6169	0.1831	0.2	0.2849	-0.1363	0.0456	-0.0166	-0.1521	-0.024	0.0805	0.3864
385	MDG	Madagascar	Haute Matsiatra	0.7357	0.0644	0.2	74.795	82.9849	16.5509	27.8836	20.614	7.3144	4.3372	0.0147
392	MDG	Madagascar	Vakinankaratra	0.7985	0.0015	0.2	104.916	140.618	28.8352	43.5724	17.7426	-1.5999	-3.6221	0.0157
374	MDG	Madagascar	Analamanga	0.7994	0.0006	0.2	105.077	140.91	28.997	43.7154	17.9046	-1.5908	-3.5408	0.0199
373	MDG	Madagascar	Amoron'i Mania	0.735	0.065	0.2	74.9337	83.2826	16.6436	27.9778	20.6141	7.2678	4.2919	0.0201
387	MDG	Madagascar	Itasy	0.7995	0.0005	0.2	105.052	140.864	28.8357	43.6241	17.6833	-1.637	-3.6668	0.0235
372	MDG	Madagascar	Alaotra Mangoro	0.7987	0.0014	0.2	111.028	137.61	63.1759	48.4774	61.4433	-1.6506	14.4504	0.0261
375	MDG	Madagascar	Analanjirofo	0.7985	0.0015	0.2	111.047	137.627	63.2219	48.4671	61.4673	-1.6499	14.4536	0.0312
376	MDG	Madagascar	Androy	0.2314	0.5686	0.2	60.3538	78.396	16.1424	31.1462	10.3255	7.9492	-4.591	0.0322
386	MDG	Madagascar	Ihorombe	0.7345	0.0655	0.2	74.7622	82.9745	16.55	27.891	20.5907	7.3159	4.3169	0.0336
382	MDG	Madagascar	Boeny	0.7609	0.0391	0.2	107.149	161.995	47.8425	71.9391	47.7835	15.6641	21.6463	0.035
383	MDG	Madagascar	Bongolava	0.799	0.001	0.2	105.02	140.854	28.8616	43.6678	17.7345	-1.5966	-3.6195	0.0376
381	MDG	Madagascar	Betsiboka	0.7611	0.0389	0.2	107.15	161.925	47.8283	71.8578	47.7472	15.6106	21.5915	0.0457
384	MDG	Madagascar	Diana	0.6978	0.1022	0.2	124.944	156.449	82.9014	33.6747	52.1623	-1.6271	3.4053	0.0473
378	MDG	Madagascar	Atsimo Andrefana	0.232	0.5681	0.2	60.3703	78.4012	16.1429	31.1425	10.3373	7.9485	-4.5808	0.0481
390	MDG	Madagascar	Sava	0.6978	0.1022	0.2	124.972	156.409	82.9661	33.5951	52.1863	-1.6721	3.3727	0.0502
389	MDG	Madagascar	Menabe	0.2326	0.5674	0.2	60.4481	78.5457	16.1913	31.2053	10.3815	7.9524	-4.554	0.0621
391	MDG	Madagascar	Sofia	0.761	0.039	0.2	107.171	161.939	47.9016	71.8605	47.8157	15.6144	21.6173	0.0627
380	MDG	Madagascar	Atsinanana	0.7986	0.0014	0.2	110.972	137.427	63.1487	48.3672	61.4268	-1.6865	14.4172	0.0648
377	MDG	Madagascar	Anosy	0.2333	0.5667	0.2	60.4083	78.4133	16.1439	31.1339	10.3643	7.9468	-4.5573	0.0664
393	MDG	Madagascar	Vatovavy Fitovinany	0.7359	0.0641	0.2	74.8274	83.0252	16.5837	27.8963	20.6476	7.3078	4.3486	0.0828
388	MDG	Madagascar	Melaky	0.7602	0.0398	0.2	107.08	161.87	47.7939	71.8761	47.7252	15.6508	21.605	0.111
379	MDG	Madagascar	Atsimo Atsinanana	0.7351	0.0649	0.2	74.7792	82.9799	16.5505	27.8872	20.6028	7.3151	4.3274	0.1266
397	MWI	Malawi	Southern Region	0.4501	0.3499	0.1999	0.2873	0.4223	0.1214	0.183	0.0989	0.0523	0.0127	0.0922
394	MWI	Malawi	Area under National Administration	0.7251	0.075	0.1999	0.2854	0.3947	0.1725	0.1277	0.1278	0.03	-0.0074	0.1254
396	MWI	Malawi	Northern Region	0.7613	0.0388	0.2	0.285	0.3859	0.1673	0.1188	0.1133	0.0284	-0.0198	0.1357
395	MWI	Malawi	Central Region	0.7527	0.0473	0.2	0.2855	0.4283	0.1473	0.1783	0.1272	0.0395	0.0126	0.1718
401	MLI	Mali	Kidal	0.106	0.8927	0.0013	0.2859	-0.2587	-0.1624	0.0997	0.2319	0.0682	-0.0593	0.0551
398	MLI	Mali	Bamako	0.5274	0.2726	0.2	0.2858	-0.3659	-0.2225	0.0628	0.1765	0.0348	-0.0275	0.1316
399	MLI	Mali	Gao	0.0197	0.7844	0.196	0.2853	-0.3604	-0.2345	0.0995	0.2731	0.0821	-0.1236	0.1368
406	MLI	Mali	Tombouctou	0.0051	0.7949	0.2	0.2858	-0.1335	-0.1117	0.0313	0.1973	0.0543	-0.0491	0.2514
400	MLI	Mali	Kayes	0.3355	0.4645	0.2	0.2861	-0.343	-0.2521	0.05	0.2037	0.0411	-0.0308	0.3308
402	MLI	Mali	Koulikoro	0.4097	0.3903	0.2	0.2859	-0.359	-0.2176	0.0696	0.1884	0.0409	-0.0487	0.3891
404	MLI	Mali	Segou	0.1733	0.6267	0.2	0.2861	-0.3755	-0.216	0.0856	0.2039	0.0481	-0.0754	0.54
405	MLI	Mali	Sikasso	0.5438	0.2562	0.2	0.2853	-0.3427	-0.1641	0.0275	0.1217	0.0573	-0.0085	0.5484
403	MLI	Mali	Mopti	0.0598	0.7402	0.2	0.2856	-0.3805	-0.2251	0.0958	0.2231	0.0446	-0.0917	0.6466
444	MOZ	Mozambique	Maputo (city)	0.0327	0.7673	0.2	0.2846	0.2767	0.0578	0.0313	-0.0254	-0.027	-0.0601	0.1034
443	MOZ	Mozambique	Maputo	0.0327	0.7673	0.2	0.2846	0.2769	0.0577	0.0314	-0.0252	-0.0271	-0.0599	0.1167
438	MOZ	Mozambique	Area under National Administration	0.682	0.1234	0.1946	0.2858	0.4075	0.173	0.1597	0.1447	0.0388	0.0291	0.1713
448	MOZ	Mozambique	Tete	0.5107	0.2894	0.2	0.2869	0.428	0.1132	0.191	0.0872	0.0541	0.006	0.174
440	MOZ	Mozambique	Gaza	0.0161	0.7839	0.2	0.2854	0.307	0.0573	0.0504	-0.0028	-0.0475	-0.0541	0.1953
441	MOZ	Mozambique	Inhambane	0.0258	0.7743	0.1998	0.2853	0.3074	0.059	0.0772	0.0022	-0.0313	-0.0536	0.1992
446	MOZ	Mozambique	Niassa	0.677	0.1286	0.1943	0.2858	0.4081	0.173	0.1614	0.1451	0.0396	0.0306	0.2153
442	MOZ	Mozambique	Manica	0.175	0.625	0.2	0.2864	0.3657	0.0824	0.1339	0.044	0.0103	-0.027	0.2336
447	MOZ	Mozambique	Sofala	0.3229	0.4875	0.1896	0.2863	0.3631	0.1251	0.1173	0.0692	0.0149	-0.0264	0.2553
445	MOZ	Mozambique	Nampula	0.6727	0.1274	0.1998	0.2852	0.3797	0.1912	0.1442	0.1571	0.0298	0.0359	0.3152
439	MOZ	Mozambique	Cabo Delgado	0.6542	0.1459	0.1999	0.2852	0.3772	0.2048	0.1127	0.1595	0.0088	0.0273	0.3331
449	MOZ	Mozambique	Zambezia	0.5896	0.2105	0.2	0.2871	0.3721	0.1471	0.1479	0.0921	0.0431	0.0078	0.4091
1313	MMR	Myanmar	Mon State	0.5	0.5	0	0.2855	-0.3254	-0.1328	-0.0109	0.1047	0.078	-0.0139	0
1314	MMR	Myanmar	Kachin State	0.5	0.5	0	0.2855	-0.3254	-0.1328	-0.0109	0.1047	0.078	-0.0139	0
1319	MMR	Myanmar	Kayah State	0.5	0.5	0	0.2855	-0.3254	-0.1328	-0.0109	0.1047	0.078	-0.0139	0
1320	MMR	Myanmar	Kayin State	0.5	0.5	0	0.2855	-0.3254	-0.1328	-0.0109	0.1047	0.078	-0.0139	0
1325	MMR	Myanmar	Shan State (East)	0.5	0.5	0	0.2855	-0.3254	-0.1328	-0.0109	0.1047	0.078	-0.0139	0
1312	MMR	Myanmar	Tanintharyi Division	0.5	0.5	0	0.2855	-0.3254	-0.1328	-0.0109	0.1047	0.078	-0.0139	0.0002
1318	MMR	Myanmar	Shan State (South)	0.5	0.5	0	0.2855	-0.3254	-0.1328	-0.0109	0.1047	0.078	-0.0139	0.0006
1327	MMR	Myanmar	Bago East Division	0.5	0.5	0	0.2855	-0.3254	-0.1328	-0.0109	0.1047	0.078	-0.0139	0.0007
1311	MMR	Myanmar	Shan State (North)	0.5	0.5	0	0.2855	-0.3254	-0.1328	-0.0109	0.1047	0.078	-0.0139	0.0008
1315	MMR	Myanmar	Yangon Division	0.5	0.5	0	0.2855	-0.3254	-0.1328	-0.0109	0.1047	0.078	-0.0139	0.0012
1317	MMR	Myanmar	Bago West Division	0.5	0.5	0	0.2855	-0.3254	-0.1328	-0.0109	0.1047	0.078	-0.0139	0.0021
1323	MMR	Myanmar	Sagaing Division	0.5	0.5	0	0.2855	-0.3254	-0.1328	-0.0109	0.1047	0.078	-0.0139	0.0025
1316	MMR	Myanmar	Rakhine State	0.5	0.5	0	0.2855	-0.3254	-0.1328	-0.0109	0.1047	0.078	-0.0139	0.0032
1321	MMR	Myanmar	Magway Division	0.5	0.5	0	0.2855	-0.3254	-0.1328	-0.0109	0.1047	0.078	-0.0139	0.0033
1326	MMR	Myanmar	Ayeyarwady Division	0.5	0.5	0	0.2855	-0.3254	-0.1328	-0.0109	0.1047	0.078	-0.0139	0.0077
1324	MMR	Myanmar	Mandalay Division	0.5	0.5	0	0.2855	-0.3254	-0.1328	-0.0109	0.1047	0.078	-0.0139	0.0097
1322	MMR	Myanmar	Chin State	0.5	0.5	0	0.2855	-0.3254	-0.1328	-0.0109	0.1047	0.078	-0.0139	0.0151
495	NGA	Nigeria	Lagos	0.7414	0.0612	0.1974	0.2859	-0.2431	0.0019	-0.0279	-0.0964	-0.0271	0.1008	0.075
474	NGA	Nigeria	Anambra	0.7994	0.0006	0.2	0.2854	-0.2127	-0.0702	-0.0994	-0.0007	0.0446	0.0399	0.165
480	NGA	Nigeria	Delta	0.7958	0.0042	0.2	0.2853	-0.199	-0.0602	-0.0908	-0.0294	0.0214	0.0467	0.1777
484	NGA	Nigeria	Enugu	0.7985	0.0015	0.2	0.2855	-0.2155	-0.0741	-0.104	-0.0027	0.0526	0.0433	0.1872
476	NGA	Nigeria	Bayelsa	0.7923	0.0077	0.2	0.2856	-0.1904	-0.0844	-0.0924	-0.0133	0.0267	0.0363	0.2231
506	NGA	Nigeria	Yobe	0.1555	0.6445	0.2	0.2852	-0.3732	-0.2049	0.0533	0.1961	0.0801	-0.0702	0.2261
478	NGA	Nigeria	Borno	0.3383	0.4617	0.2	0.2855	-0.3738	-0.1926	0.06	0.1781	0.0617	-0.0676	0.2312
503	NGA	Nigeria	Rivers	0.799	0.001	0.2	0.2856	-0.1812	-0.082	-0.0893	0.0017	0.0335	0.0329	0.2365
488	NGA	Nigeria	Jigawa	0.1137	0.6863	0.2	0.2857	-0.3874	-0.1881	0.0852	0.1902	0.0629	-0.0753	0.2381
498	NGA	Nigeria	Ogun	0.7498	0.0502	0.2	0.2858	-0.2127	-0.0183	-0.0676	-0.0682	-0.0219	0.0867	0.2404
504	NGA	Nigeria	Sokoto	0.1265	0.6735	0.2	0.2854	-0.3806	-0.2013	0.0585	0.1942	0.0851	-0.0605	0.2749
482	NGA	Nigeria	Edo	0.792	0.008	0.2	0.2853	-0.1928	-0.0408	-0.0984	-0.0095	0.0217	0.0386	0.2753
490	NGA	Nigeria	Kano	0.3261	0.4739	0.2	0.2857	-0.3767	-0.1557	0.0585	0.1427	0.0742	-0.0422	0.2851
502	NGA	Nigeria	Plateau	0.7669	0.0331	0.2	0.2861	-0.28	-0.0985	-0.081	0.0294	0.1069	0.0376	0.2907
491	NGA	Nigeria	Katsina	0.3504	0.4496	0.2	0.2855	-0.3742	-0.1706	0.0531	0.1456	0.0706	-0.0296	0.2921
477	NGA	Nigeria	Benue	0.7911	0.0089	0.2	0.2863	-0.2264	-0.1011	-0.1051	-0.0046	0.0458	0.062	0.2988
475	NGA	Nigeria	Bauchi	0.4644	0.3356	0.2	0.2857	-0.3351	-0.1422	-0.0046	0.1098	0.1006	-0.0197	0.3165
472	NGA	Nigeria	Adamawa	0.7182	0.0818	0.2	0.2858	-0.3064	-0.1382	-0.0459	0.0589	0.0892	0.0238	0.318
493	NGA	Nigeria	Kogi	0.7781	0.0219	0.2	0.2859	-0.2406	-0.0789	-0.0855	0.0215	0.0572	0.0272	0.3183
481	NGA	Nigeria	Ebonyi	0.7998	0.0002	0.2	0.2858	-0.1996	-0.0792	-0.1108	-0.0128	0.044	0.0617	0.3208
485	NGA	Nigeria	FCT, Abuja	0.7917	0.0084	0.2	0.2857	-0.2677	-0.1146	-0.0913	0.0276	0.0906	0.0462	0.3216
486	NGA	Nigeria	Gombe	0.6553	0.1447	0.2	0.2855	-0.32	-0.1572	-0.0373	0.0983	0.1099	0.0026	0.3271
479	NGA	Nigeria	Cross River	0.7999	0.0001	0.2	0.2858	-0.1823	-0.0724	-0.116	-0.0257	0.0309	0.0493	0.3325
496	NGA	Nigeria	Nassarawa	0.7883	0.0117	0.2	0.2862	-0.2656	-0.105	-0.0908	0.0277	0.0929	0.0385	0.3348
505	NGA	Nigeria	Taraba	0.7862	0.0138	0.2	0.286	-0.2597	-0.1223	-0.0865	0.0214	0.0671	0.0419	0.3404
487	NGA	Nigeria	Imo	0.8	0	0.2	0.2852	-0.1928	-0.0696	-0.1012	-0.0018	0.0463	0.0419	0.3413
507	NGA	Nigeria	Zamfara	0.4597	0.3403	0.2	0.2853	-0.3547	-0.1773	0.015	0.1362	0.0923	-0.0095	0.3577
501	NGA	Nigeria	Oyo	0.7327	0.0673	0.2	0.2855	-0.2208	-0.0571	-0.0885	-0.0132	0.0244	0.0647	0.3762
499	NGA	Nigeria	Ondo	0.7714	0.0286	0.2	0.2853	-0.1918	-0.024	-0.0904	-0.0277	0.0016	0.0462	0.3778
471	NGA	Nigeria	Abia	0.8	0	0.2	0.2852	-0.1927	-0.0759	-0.0998	-0.0032	0.0455	0.0426	0.4043
497	NGA	Nigeria	Niger	0.718	0.082	0.2	0.2855	-0.3036	-0.1405	-0.0507	0.0761	0.0944	0.0289	0.4158
492	NGA	Nigeria	Kebbi	0.3963	0.4037	0.2	0.2849	-0.3543	-0.1743	0.0173	0.1417	0.0906	-0.0199	0.4324
500	NGA	Nigeria	Osun	0.7616	0.0384	0.2	0.2857	-0.1763	-0.045	-0.1166	-0.0272	0.0072	0.055	0.4346
494	NGA	Nigeria	Kwara	0.7449	0.0551	0.2	0.2856	-0.2607	-0.0787	-0.0667	0.0251	0.0522	0.0307	0.4403
473	NGA	Nigeria	Akwa Ibom	0.8	0	0.2	0.2854	-0.1849	-0.0953	-0.0929	0.0153	0.0445	0.0208	0.4434
483	NGA	Nigeria	Ekiti	0.7875	0.0125	0.2	0.2853	-0.1796	-0.0443	-0.1043	0.0052	0.0044	0.0213	0.4493
489	NGA	Nigeria	Kaduna	0.7811	0.0189	0.2	0.2857	-0.3124	-0.1289	-0.0447	0.0591	0.099	0.0304	0.4747
512	RWA	Rwanda	North/Amajyaruguru	0.1407	0.6593	0.2	0.2851	0.1249	0.09	-0.1252	-0.0107	0.0114	-0.0243	0.0107
514	RWA	Rwanda	West/Iburengerazuba	0.3894	0.4164	0.1942	0.2858	0.1596	0.0676	-0.0938	-0.0068	0.0104	-0.0021	0.017
511	RWA	Rwanda	Kigali City/Umujyi wa Kigali	0.2158	0.5843	0.2	0.2848	0.1577	0.1153	-0.1205	-0.0182	-0.0073	-0.0398	0.0175
513	RWA	Rwanda	South/Amajyepfo	0.4217	0.3784	0.1999	0.2856	0.1854	0.1043	-0.092	0.0104	0.0007	-0.0112	0.031
510	RWA	Rwanda	East/Iburasirazuba	0.1643	0.6357	0.2	0.285	0.1444	0.115	-0.1266	-0.0165	0.0018	-0.0435	0.0355
527	SEN	Senegal	Louga	0.0112	0.7888	0.2	0.2846	-0.2805	-0.328	-0.0081	0.3006	0.1393	-0.0624	0.0208
532	SEN	Senegal	Thies	0.0164	0.7837	0.2	0.2846	-0.2992	-0.3547	-0.0314	0.326	0.1659	-0.0791	0.021
524	SEN	Senegal	Kaolack	0.0583	0.7417	0.2	0.2848	-0.3149	-0.3222	0.0009	0.2653	0.0944	-0.0409	0.0212
529	SEN	Senegal	Saint louis	0.0063	0.7938	0.1999	0.2846	-0.2462	-0.3213	-0.0186	0.3024	0.1484	-0.0438	0.0213
522	SEN	Senegal	Fatick	0.0444	0.7556	0.2	0.2846	-0.3176	-0.3314	-0.0019	0.2931	0.1166	-0.0617	0.0214
521	SEN	Senegal	Diourbel	0.0218	0.7782	0.2	0.2843	-0.299	-0.3321	-0.0073	0.3002	0.1311	-0.0639	0.0218
523	SEN	Senegal	Kaffrine	0.0609	0.7391	0.2	0.2849	-0.314	-0.3203	0.0014	0.2598	0.0902	-0.0367	0.022
528	SEN	Senegal	Matam	0.0321	0.7679	0.2	0.286	-0.3169	-0.3066	0.0203	0.2735	0.1012	-0.0575	0.0249
520	SEN	Senegal	Dakar	0.0133	0.7867	0.2	0.285	-0.2928	-0.3842	-0.0699	0.3549	0.2154	-0.0921	0.0302
533	SEN	Senegal	Ziguinchor	0.6861	0.1139	0.2	0.2851	-0.339	-0.3313	0.0057	0.2763	0.07	-0.0584	0.0319
530	SEN	Senegal	Sedhiou	0.5201	0.2799	0.2	0.285	-0.327	-0.3124	0.002	0.2337	0.0647	-0.0196	0.0351
531	SEN	Senegal	Tambacounda	0.2322	0.5678	0.2	0.2859	-0.3324	-0.2833	0.0247	0.2149	0.0574	-0.0126	0.0592
526	SEN	Senegal	Kolda	0.5136	0.2864	0.2	0.285	-0.3269	-0.3118	0.0022	0.2329	0.0647	-0.0189	0.0787
525	SEN	Senegal	Kedougou	0.2355	0.5645	0.2	0.2859	-0.3325	-0.2829	0.0249	0.2142	0.0569	-0.0123	0.1497
693	TZA	Tanzania, United Republic of	Singida	0.2471	0.5529	0.2	0.2853	0.3637	0.1848	0.0838	0.0835	0.032	-0.0539	0.0325
698	TZA	Tanzania, United Republic of	Unguja Urban West	0.0034	0.9896	0.0071	0.287	0.0827	0.1928	-0.1511	-0.1616	0.0168	-0.2038	0.0329
696	TZA	Tanzania, United Republic of	Unguja North	0.0527	0.7487	0.1986	0.2868	0.0681	0.2135	-0.1599	-0.1452	0.0448	-0.1665	0.0335
681	TZA	Tanzania, United Republic of	Manyara	0.0534	0.7466	0.2	0.2861	0.2955	0.2121	-0.0105	0.0596	-0.0143	-0.0806	0.035
676	TZA	Tanzania, United Republic of	Iringa	0.4674	0.3326	0.2	0.2853	0.3614	0.2151	0.0801	0.1284	0.0249	-0.0302	0.0381
673	TZA	Tanzania, United Republic of	Arusha	0.0307	0.7693	0.2	0.2857	0.2224	0.2144	-0.0583	-0.0207	0.0222	-0.1034	0.04
697	TZA	Tanzania, United Republic of	Unguja South	0.0946	0.7057	0.1997	0.287	0.0827	0.1928	-0.1512	-0.1616	0.0168	-0.2038	0.041
694	TZA	Tanzania, United Republic of	Tabora	0.5376	0.2624	0.2	0.2853	0.3302	0.1571	0.0503	0.0249	0.0237	-0.0777	0.0448
674	TZA	Tanzania, United Republic of	Dar es Salaam	0.0525	0.7475	0.2	0.287	0.0764	0.2349	-0.169	-0.0815	0.0056	-0.1442	0.0467
691	TZA	Tanzania, United Republic of	Ruvuma	0.7603	0.0397	0.2	0.2854	0.3849	0.2074	0.1174	0.1477	0.0283	-0.001	0.047
675	TZA	Tanzania, United Republic of	Dodoma	0.1116	0.6884	0.2	0.286	0.3601	0.2026	0.077	0.1096	0.0316	-0.0366	0.0478
679	TZA	Tanzania, United Republic of	Kilimanjaro	0.017	0.783	0.2	0.2867	0.2255	0.1561	-0.0554	-0.0508	-0.0211	-0.1275	0.0494
687	TZA	Tanzania, United Republic of	Pemba North	0.0107	0.7894	0.1999	0.2868	0.0004	0.2069	-0.1646	-0.2685	0.0847	-0.0726	0.0558
690	TZA	Tanzania, United Republic of	Rukwa	0.662	0.138	0.2	0.2851	0.3394	0.1334	0.0434	0.0219	-0.0007	-0.0734	0.0563
683	TZA	Tanzania, United Republic of	Mbeya	0.7204	0.0796	0.2	0.2849	0.3704	0.1743	0.0867	0.0862	0.0262	-0.0506	0.0569
692	TZA	Tanzania, United Republic of	Shinyanga	0.4635	0.3365	0.2	0.2853	0.2524	0.1487	-0.0212	-0.0354	0.025	-0.0848	0.0587
695	TZA	Tanzania, United Republic of	Tanga	0.0218	0.7782	0.2	0.2861	0.2065	0.1739	-0.0739	-0.0727	-0.001	-0.1159	0.0594
688	TZA	Tanzania, United Republic of	Pemba South	0.0163	0.7996	0.1842	0.286	0.0666	0.2046	-0.1461	-0.2211	0.0858	-0.1383	0.0603
677	TZA	Tanzania, United Republic of	Kagera	0.3634	0.4366	0.2	0.2846	0.1479	0.1269	-0.0998	-0.0327	0.021	-0.0562	0.0693
686	TZA	Tanzania, United Republic of	Mwanza	0.2425	0.5575	0.2	0.2852	0.1924	0.1156	-0.078	-0.0736	0.0284	-0.0839	0.0757
685	TZA	Tanzania, United Republic of	Mtwara	0.6518	0.1482	0.2	0.2852	0.3397	0.2258	0.046	0.1343	-0.0094	-0.0176	0.0884
682	TZA	Tanzania, United Republic of	Mara	0.1487	0.6513	0.2	0.2855	0.1292	0.0993	-0.0919	-0.0931	0.0538	-0.073	0.09
680	TZA	Tanzania, United Republic of	Lindi	0.5319	0.2682	0.1998	0.2857	0.3051	0.2376	0.002	0.095	-0.0065	-0.0527	0.0909
684	TZA	Tanzania, United Republic of	Morogoro	0.4184	0.3816	0.2	0.2866	0.2893	0.2358	-0.0143	0.0784	0.0008	-0.0652	0.0939
678	TZA	Tanzania, United Republic of	Kigoma	0.7152	0.0848	0.2	0.2848	0.2856	0.1274	-0.0205	-0.006	-0.0197	-0.0661	0.1042
689	TZA	Tanzania, United Republic of	Pwani	0.2114	0.5886	0.2	0.2873	0.1731	0.2406	-0.1257	-0.0389	-0.0098	-0.1311	0.1108
764	UGA	Uganda	Kabale	0.0802	0.7198	0.2	0.2854	0.0933	0.0573	-0.1363	0.0041	0.0225	-0.0082	0.0019
783	UGA	Uganda	Kisoro	0.2238	0.5762	0.2	0.2854	0.046	0.011	-0.1244	-0.0288	0.0272	0.0108	0.003
822	UGA	Uganda	Ntungamo	0.0769	0.7231	0.2	0.2851	0.0993	0.0368	-0.1403	0.0048	0.008	-0.0259	0.0491
773	UGA	Uganda	Kanungu	0.3439	0.4561	0.2	0.2853	0.0454	-0.0063	-0.1309	-0.0298	0.0275	-0.0023	0.0502
761	UGA	Uganda	Isingiro	0.0765	0.7235	0.2	0.2849	0.075	0.048	-0.1376	-0.005	0.0305	-0.0392	0.0503
830	UGA	Uganda	Rukungiri	0.2663	0.5337	0.2	0.2851	0.0569	0.0025	-0.1322	-0.0315	0.0185	-0.0197	0.0631
770	UGA	Uganda	Kampala	0.1174	0.6826	0.2	0.2846	0.082	0.0552	-0.0788	-0.042	0.0248	-0.0432	0.067
741	UGA	Uganda	Buhweju	0.1246	0.6754	0.2	0.2851	0.0472	0.012	-0.1411	-0.022	0.0179	-0.0228	0.0679
805	UGA	Uganda	Mbarara	0.0677	0.7323	0.2	0.2849	0.0727	0.0452	-0.1389	-0.0042	0.0307	-0.0385	0.0694
763	UGA	Uganda	Kaabong	0.1053	0.6947	0.2	0.2844	-0.11	0.085	-0.1084	-0.1053	0.0905	-0.071	0.0799
832	UGA	Uganda	Sheema	0.1255	0.6745	0.2	0.2851	0.047	0.0114	-0.1412	-0.0222	0.0176	-0.0225	0.0854
806	UGA	Uganda	Mitooma	0.1276	0.6724	0.2	0.2851	0.0474	0.0113	-0.141	-0.0223	0.0174	-0.0224	0.0878
789	UGA	Uganda	Kween	0.1898	0.6102	0.2	0.2849	-0.1025	0.0426	-0.1028	-0.0387	0.0663	-0.0557	0.0881
775	UGA	Uganda	Kasese	0.0984	0.7016	0.2	0.285	0.0205	-0.0013	-0.1385	-0.0373	0.0248	-0.0216	0.0898
742	UGA	Uganda	Buikwe	0.1892	0.6108	0.2	0.2849	0.0683	0.0576	-0.0792	-0.0596	0.0323	-0.0457	0.0927
749	UGA	Uganda	Bushenyi	0.1262	0.6738	0.2	0.2851	0.0465	0.011	-0.1412	-0.0225	0.0176	-0.0224	0.0927
837	UGA	Uganda	Wakiso	0.183	0.617	0.2	0.2848	0.0774	0.0634	-0.0788	-0.0561	0.0293	-0.0524	0.0935
745	UGA	Uganda	Bukwo	0.2001	0.5999	0.2	0.2849	-0.096	0.0469	-0.1037	-0.0435	0.0675	-0.0578	0.0965
808	UGA	Uganda	Moroto	0.0584	0.7416	0.2	0.2844	-0.0852	0.0753	-0.1117	-0.0955	0.074	-0.0695	0.0976
829	UGA	Uganda	Rubirizi	0.1257	0.6743	0.2	0.2851	0.0464	0.0111	-0.1411	-0.0226	0.0177	-0.0225	0.102
812	UGA	Uganda	Mukono	0.2081	0.5919	0.2	0.285	0.0703	0.0617	-0.0764	-0.0619	0.0345	-0.0477	0.1056
828	UGA	Uganda	Rakai	0.2599	0.5401	0.2	0.2848	0.0925	0.0976	-0.084	-0.0302	0.0408	-0.0528	0.1061
787	UGA	Uganda	Kotido	0.1029	0.6971	0.2	0.2844	-0.1108	0.0848	-0.1083	-0.1051	0.0905	-0.0708	0.1074
762	UGA	Uganda	Jinja	0.1478	0.6522	0.2	0.2848	0.0396	0.0381	-0.0898	-0.0441	0.0313	-0.0424	0.1081
818	UGA	Uganda	Napak	0.0573	0.7427	0.2	0.2844	-0.0864	0.0746	-0.1115	-0.0949	0.0738	-0.0692	0.1148
759	UGA	Uganda	Ibanda	0.0681	0.7319	0.2	0.2849	0.0713	0.0441	-0.1389	-0.0044	0.0306	-0.0383	0.1215
798	UGA	Uganda	Lyantonde	0.2556	0.5444	0.2	0.2847	0.0947	0.1013	-0.0881	-0.0223	0.0405	-0.0526	0.1238
797	UGA	Uganda	Lwengo	0.2248	0.5752	0.2	0.2848	0.0986	0.0805	-0.0812	-0.029	0.0251	-0.0514	0.1255
781	UGA	Uganda	Kiruhura	0.0689	0.7311	0.2	0.2849	0.0729	0.046	-0.1384	-0.0043	0.0309	-0.0389	0.1343
767	UGA	Uganda	Kalangala	0.2751	0.5249	0.2	0.2851	0.0788	0.0749	-0.0662	-0.0685	0.041	-0.0533	0.1359
810	UGA	Uganda	Mpigi	0.1617	0.6383	0.2	0.2848	0.0845	0.0598	-0.0789	-0.048	0.0229	-0.0531	0.139
801	UGA	Uganda	Masaka	0.2431	0.5569	0.2	0.285	0.0892	0.0773	-0.074	-0.0478	0.0326	-0.0522	0.1394
753	UGA	Uganda	Buvuma	0.2611	0.5389	0.2	0.2852	0.0781	0.0737	-0.0667	-0.0685	0.0413	-0.0531	0.1396
813	UGA	Uganda	Nakapiripirit	0.1531	0.6469	0.2	0.284	-0.1098	0.0405	-0.0966	-0.0551	0.0601	-0.0591	0.1428
777	UGA	Uganda	Kayunga	0.1561	0.6439	0.2	0.2845	0.0111	0.0403	-0.1207	-0.0543	0.0246	-0.0436	0.1436
733	UGA	Uganda	Amudat	0.1621	0.6379	0.2	0.284	-0.1036	0.0446	-0.0977	-0.0585	0.0615	-0.061	0.1481
796	UGA	Uganda	Luwero	0.1685	0.6315	0.2	0.2847	0.016	0.0298	-0.1248	-0.0408	0.0208	-0.0339	0.1511
809	UGA	Uganda	Moyo	0.4713	0.3287	0.2	0.285	-0.1143	-0.0124	-0.1033	-0.0749	0.0257	-0.0286	0.1525
765	UGA	Uganda	Kabarole	0.122	0.678	0.2	0.2849	-0.0039	0.0074	-0.1353	-0.027	0.0207	-0.0211	0.1554
748	UGA	Uganda	Bundibugyo	0.1539	0.6461	0.2	0.2848	-0.0162	0.0144	-0.121	-0.0295	0.0129	-0.0255	0.1564
772	UGA	Uganda	Kamwenge	0.0862	0.7138	0.2	0.285	0.0247	0.0003	-0.1384	-0.0116	0.0229	-0.0249	0.1572
776	UGA	Uganda	Katakwi	0.2833	0.5168	0.2	0.2848	-0.0866	0.008	-0.1012	-0.0458	0.0569	-0.0559	0.1574
821	UGA	Uganda	Ntoroko	0.1688	0.6312	0.2	0.2848	-0.0216	0.0116	-0.1215	-0.031	0.0102	-0.0268	0.1583
728	UGA	Uganda	Abim	0.1071	0.6929	0.2	0.2844	-0.1105	0.0835	-0.1082	-0.1043	0.0899	-0.0704	0.1587
737	UGA	Uganda	Arua	0.4182	0.3818	0.2	0.2848	-0.0923	-0.0232	-0.1224	-0.0427	0.0038	-0.0448	0.1636
752	UGA	Uganda	Butambala	0.1322	0.6678	0.2	0.2847	0.0861	0.0554	-0.0825	-0.0421	0.0176	-0.053	0.1649
819	UGA	Uganda	Nebbi	0.1887	0.6113	0.2	0.2847	-0.0519	-0.028	-0.1222	-0.0369	0.0047	-0.0585	0.1652
730	UGA	Uganda	Agago	0.3573	0.4427	0.2	0.2855	-0.1124	0.0264	-0.0992	-0.0697	0.0721	-0.0473	0.166
803	UGA	Uganda	Mayuge	0.2389	0.5611	0.2	0.2852	0.0717	0.0643	-0.0761	-0.0705	0.0398	-0.0522	0.1663
835	UGA	Uganda	Ssembabule	0.1026	0.6974	0.2	0.2847	0.0791	0.0569	-0.1123	-0.0122	0.0224	-0.0574	0.1675
769	UGA	Uganda	Kalungu	0.2258	0.5742	0.2	0.2848	0.0979	0.0794	-0.08	-0.0314	0.0253	-0.0514	0.1685
784	UGA	Uganda	Kitgum	0.4654	0.3346	0.2	0.2849	-0.1206	0.0209	-0.1092	-0.0744	0.0674	-0.0564	0.1689
774	UGA	Uganda	Kapchorwa	0.1889	0.6111	0.2	0.2849	-0.1012	0.0436	-0.1034	-0.0389	0.0662	-0.0557	0.171
734	UGA	Uganda	Amuria	0.2828	0.5172	0.2	0.2848	-0.0862	0.008	-0.1015	-0.0458	0.0566	-0.0559	0.1722
729	UGA	Uganda	Adjumani	0.489	0.311	0.2	0.2848	-0.0919	-0.0133	-0.1229	-0.0672	0.0135	-0.0464	0.1733
839	UGA	Uganda	Zombo	0.211	0.589	0.2	0.2847	-0.0525	-0.0272	-0.1208	-0.037	0.0038	-0.0566	0.1741
838	UGA	Uganda	Yumbe	0.4417	0.3583	0.2	0.2849	-0.1214	-0.0062	-0.1222	-0.0513	0.0183	-0.0337	0.1747
800	UGA	Uganda	Maracha	0.424	0.376	0.2	0.2848	-0.0914	-0.0229	-0.1216	-0.0427	0.0034	-0.0442	0.1758
744	UGA	Uganda	Bukomansimbi	0.2199	0.5801	0.2	0.2848	0.0982	0.079	-0.0819	-0.0287	0.0244	-0.0515	0.1778
747	UGA	Uganda	Buliisa	0.1562	0.6438	0.2	0.2849	-0.036	-0.0035	-0.1318	-0.0396	0.0103	-0.0424	0.1782
807	UGA	Uganda	Mityana	0.1332	0.6668	0.2	0.2848	0.0561	0.0197	-0.1114	-0.0201	0.0142	-0.038	0.1795
785	UGA	Uganda	Koboko	0.4209	0.3791	0.2	0.2848	-0.0935	-0.0228	-0.1213	-0.0434	0.0041	-0.0439	0.1838
824	UGA	Uganda	Otuke	0.264	0.536	0.2	0.285	-0.072	0.0079	-0.1154	-0.0505	0.0403	-0.0514	0.184
771	UGA	Uganda	Kamuli	0.165	0.635	0.2	0.2848	-0.0062	0.051	-0.1178	-0.0553	0.0351	-0.0487	0.1842
793	UGA	Uganda	Lamwo	0.4702	0.3298	0.2	0.2848	-0.1211	0.02	-0.1093	-0.0743	0.0667	-0.0561	0.1855
814	UGA	Uganda	Nakaseke	0.1687	0.6313	0.2	0.2847	0.0158	0.0296	-0.1251	-0.0405	0.0207	-0.0338	0.1884
795	UGA	Uganda	Luuka	0.2584	0.5417	0.2	0.285	-0.002	0.046	-0.1001	-0.0569	0.0441	-0.0469	0.1885
756	UGA	Uganda	Gomba	0.131	0.669	0.2	0.2847	0.0854	0.0545	-0.0833	-0.0416	0.0175	-0.0528	0.1941
792	UGA	Uganda	Kyenjojo	0.1539	0.6461	0.2	0.2849	0.01	-0.0032	-0.1345	-0.0119	0.019	-0.0279	0.1957
834	UGA	Uganda	Soroti	0.204	0.596	0.2	0.2845	-0.0477	0.0317	-0.1244	-0.0504	0.043	-0.0546	0.1958
815	UGA	Uganda	Nakasongola	0.0787	0.7213	0.2	0.2847	-0.0117	0.0172	-0.1424	-0.0503	0.0233	-0.0327	0.1975
802	UGA	Uganda	Masindi	0.1737	0.6263	0.2	0.285	-0.0486	-0.007	-0.1326	-0.042	0.0186	-0.0439	0.2022
816	UGA	Uganda	Namayingo	0.2739	0.5261	0.2	0.2851	0.0723	0.071	-0.0713	-0.07	0.041	-0.0524	0.2025
758	UGA	Uganda	Hoima	0.1555	0.6445	0.2	0.2848	-0.0197	-0.0006	-0.131	-0.0343	-0.0021	-0.038	0.2032
811	UGA	Uganda	Mubende	0.1333	0.6667	0.2	0.2848	0.0558	0.0195	-0.1117	-0.0199	0.0142	-0.0379	0.2041
791	UGA	Uganda	Kyegegwa	0.1541	0.6459	0.2	0.2849	0.0109	-0.0027	-0.1342	-0.0119	0.0189	-0.0282	0.2054
755	UGA	Uganda	Dokolo	0.2631	0.5369	0.2	0.285	-0.0705	0.0069	-0.1158	-0.0498	0.0391	-0.0514	0.2079
766	UGA	Uganda	Kaberamaido	0.1856	0.6144	0.2	0.2845	-0.0377	0.0083	-0.1242	-0.0507	0.03	-0.057	0.2084
746	UGA	Uganda	Bulambuli	0.1844	0.6156	0.2	0.2851	-0.078	0.0599	-0.1116	-0.0466	0.0635	-0.0551	0.2101
779	UGA	Uganda	Kiboga	0.1493	0.6507	0.2	0.285	0.0123	0.0146	-0.1291	-0.0199	0.0111	-0.0337	0.2105
826	UGA	Uganda	Pader	0.3582	0.4418	0.2	0.2855	-0.1124	0.0262	-0.0992	-0.0696	0.072	-0.0473	0.2114
820	UGA	Uganda	Ngora	0.2257	0.5743	0.2	0.2849	-0.0743	0.0471	-0.1177	-0.0627	0.0552	-0.0572	0.2133
831	UGA	Uganda	Serere	0.2028	0.5972	0.2	0.2845	-0.0471	0.0317	-0.1246	-0.0505	0.0427	-0.0547	0.2135
731	UGA	Uganda	Alebtong	0.2648	0.5352	0.2	0.285	-0.0714	0.007	-0.1156	-0.0498	0.0395	-0.0512	0.2137
760	UGA	Uganda	Iganga	0.2622	0.5378	0.2	0.285	-0.0017	0.0458	-0.0999	-0.0573	0.0442	-0.0468	0.214
754	UGA	Uganda	Buyende	0.1652	0.6348	0.2	0.2848	-0.0071	0.0509	-0.118	-0.0552	0.0353	-0.0489	0.2155
778	UGA	Uganda	Kibaale	0.2094	0.5906	0.2	0.2848	0.002	-0.0032	-0.1302	-0.0179	0.0053	-0.0322	0.2208
732	UGA	Uganda	Amolatar	0.2604	0.5396	0.2	0.285	-0.0695	0.0071	-0.1163	-0.0497	0.0387	-0.051	0.2234
790	UGA	Uganda	Kyankwanzi	0.15	0.65	0.2	0.285	0.0113	0.0139	-0.1293	-0.0198	0.0107	-0.0337	0.2263
788	UGA	Uganda	Kumi	0.2267	0.5733	0.2	0.2849	-0.0751	0.047	-0.1173	-0.0627	0.0555	-0.0573	0.2324
782	UGA	Uganda	Kiryandongo	0.1749	0.6251	0.2	0.285	-0.0491	-0.0071	-0.1325	-0.0421	0.0187	-0.0441	0.2361
768	UGA	Uganda	Kaliro	0.1677	0.6323	0.2	0.2848	-0.0071	0.0513	-0.1174	-0.0553	0.0357	-0.0489	0.2377
739	UGA	Uganda	Bududa	0.3122	0.4878	0.2	0.2854	-0.0522	0.058	-0.1053	-0.0475	0.0574	-0.0452	0.2396
799	UGA	Uganda	Manafwa	0.3361	0.4639	0.2	0.2855	-0.0493	0.0568	-0.1043	-0.0483	0.0565	-0.0445	0.2428
833	UGA	Uganda	Sironko	0.1853	0.6147	0.2	0.2851	-0.0771	0.0604	-0.1118	-0.0469	0.0633	-0.055	0.2432
735	UGA	Uganda	Amuru	0.4838	0.3162	0.2	0.285	-0.0813	-0.0139	-0.1164	-0.0584	0.0221	-0.0547	0.2434
794	UGA	Uganda	Lira	0.2663	0.5337	0.2	0.285	-0.0717	0.007	-0.1155	-0.0499	0.0396	-0.0513	0.244
740	UGA	Uganda	Bugiri	0.3606	0.4394	0.2	0.285	0.0207	0.0444	-0.1119	-0.0799	0.0366	-0.0443	0.2455
823	UGA	Uganda	Nwoya	0.4804	0.3196	0.2	0.285	-0.0805	-0.0141	-0.1165	-0.058	0.022	-0.0548	0.2483
757	UGA	Uganda	Gulu	0.4816	0.3184	0.2	0.285	-0.0816	-0.0131	-0.1161	-0.0585	0.0232	-0.0548	0.2493
750	UGA	Uganda	Busia	0.5389	0.2611	0.2	0.2851	0.006	0.0342	-0.109	-0.0908	0.0383	-0.0427	0.254
743	UGA	Uganda	Bukedea	0.2252	0.5748	0.2	0.2849	-0.075	0.048	-0.1176	-0.0628	0.0556	-0.0573	0.2553
736	UGA	Uganda	Apac	0.3091	0.4909	0.2	0.2848	-0.069	-0.0031	-0.1141	-0.039	0.0256	-0.0576	0.2556
786	UGA	Uganda	Kole	0.3098	0.4902	0.2	0.2848	-0.0692	-0.003	-0.114	-0.0391	0.0257	-0.0577	0.2631
827	UGA	Uganda	Pallisa	0.2524	0.5476	0.2	0.2853	-0.0306	0.0545	-0.1029	-0.0565	0.0531	-0.053	0.2657
817	UGA	Uganda	Namutumba	0.2611	0.5389	0.2	0.285	-0.0022	0.046	-0.1004	-0.0572	0.0441	-0.0469	0.2679
825	UGA	Uganda	Oyam	0.3149	0.4851	0.2	0.2848	-0.0694	-0.0035	-0.1141	-0.0395	0.0253	-0.0576	0.2728
804	UGA	Uganda	Mbale	0.3214	0.4786	0.2	0.2855	-0.0502	0.0579	-0.1049	-0.0477	0.0569	-0.0446	0.2745
780	UGA	Uganda	Kibuku	0.2543	0.5457	0.2	0.2853	-0.0287	0.0549	-0.102	-0.0564	0.0532	-0.0529	0.2917
751	UGA	Uganda	Butaleja	0.436	0.364	0.2	0.2852	-0.0133	0.0508	-0.102	-0.061	0.044	-0.0459	0.2935
836	UGA	Uganda	Tororo	0.4445	0.3555	0.2	0.2852	-0.013	0.0505	-0.1021	-0.0614	0.0437	-0.0458	0.2999
738	UGA	Uganda	Budaka	0.2589	0.5411	0.2	0.2853	-0.0288	0.0549	-0.1021	-0.0564	0.0531	-0.0527	0.3088
849	ZMB	Zambia	Southern	0.608	0.192	0.2	0.2864	0.4219	0.0826	0.155	0.052	0.0072	-0.021	0.0471
846	ZMB	Zambia	Lusaka	0.684	0.116	0.2	0.2861	0.4276	0.0897	0.1765	0.0545	0.0215	-0.0309	0.0627
843	ZMB	Zambia	Copperbelt	0.7983	0.0017	0.2	0.2856	0.4147	0.0895	0.1413	0.0563	-0.0053	-0.0245	0.0736
842	ZMB	Zambia	Central	0.778	0.022	0.2	0.2856	0.4239	0.0933	0.1615	0.0619	0.0116	-0.0251	0.1429
850	ZMB	Zambia	Western	0.7474	0.0526	0.2	0.2859	0.4066	0.0889	0.1251	0.0565	-0.0163	-0.0146	0.1462
847	ZMB	Zambia	North-Western	0.7978	0.0022	0.2	0.2856	0.396	0.0711	0.1041	0.0376	-0.029	-0.0267	0.1531
848	ZMB	Zambia	Northern	0.791	0.009	0.2	0.2849	0.3987	0.1161	0.1238	0.0722	0.0091	-0.0249	0.1599
844	ZMB	Zambia	Eastern	0.7569	0.0431	0.2	0.2854	0.4056	0.1327	0.1406	0.089	0.0179	-0.0227	0.2217
845	ZMB	Zambia	Luapula	0.7855	0.0145	0.2	0.2851	0.4004	0.0877	0.1194	0.0405	0.0042	-0.0397	0.2668
851	ZWE	Zimbabwe	Bulawayo	0.0656	0.7346	0.1998	0.2865	0.3983	0.0484	0.1182	0.0019	-0.0085	-0.0468	0.0105
859	ZWE	Zimbabwe	Matabeleland South	0.038	0.762	0.2	0.2865	0.3658	0.0453	0.0761	-0.0029	-0.0342	-0.0439	0.0118
852	ZWE	Zimbabwe	Harare	0.3549	0.4452	0.2	0.2865	0.3973	0.0391	0.1154	0.0026	-0.0118	-0.0448	0.0136
855	ZWE	Zimbabwe	Mashonaland East	0.2241	0.5759	0.2	0.2868	0.3931	0.0518	0.128	0.0084	0.0019	-0.0532	0.0231
857	ZWE	Zimbabwe	Masvingo	0.0299	0.7701	0.2	0.2873	0.3523	0.0494	0.0741	0.0054	-0.0512	-0.0409	0.0232
860	ZWE	Zimbabwe	Midlands	0.222	0.5781	0.2	0.2869	0.392	0.0648	0.1174	0.0228	-0.0023	-0.0294	0.0265
854	ZWE	Zimbabwe	Mashonaland Central	0.1663	0.6337	0.2	0.2871	0.4229	0.0896	0.1705	0.0608	0.0201	-0.0085	0.0274
856	ZWE	Zimbabwe	Mashonaland West	0.321	0.4797	0.1993	0.2864	0.4132	0.0862	0.1438	0.0512	0.001	-0.025	0.0301
853	ZWE	Zimbabwe	Manicaland	0.0996	0.7004	0.2	0.2864	0.3712	0.0554	0.1094	0.0056	-0.0062	-0.061	0.0312
858	ZWE	Zimbabwe	Matabeleland North	0.2016	0.6017	0.1967	0.2862	0.3983	0.0833	0.1295	0.0403	0.0063	-0.0174	0.0604
